# Supplementary material for: Clinical Significance of Phase Angle for Assessing Quality of Life and Prognosis in Hemodialysis Patients
Source: Nutrients. 2025 Nov 21;17(23):3631. doi: 10.3390/nu17233631 (PMC12693557; doi:10.3390/nu17233631)
Supplement: Supplementary file 1 [file nutrients-17-03631-s001.zip]

Archive with 1 entries (1 files):
- nutrients-3956361-supplementary.pdf
